# Supplementary material for: Combined Effect of Size and Charge on the Interaction of Nanoparticles with Mucus-Mimicking Mucin Hydrogels
Source: Pharmaceuticals (Basel). 2025 Oct 5;18(10):1498. doi: 10.3390/ph18101498 (PMC12567317; doi:10.3390/ph18101498)
Supplement: Supplementary file 1 [file pharmaceuticals-18-01498-s001.zip]

Archive with 2 entries (2 files):
- Porfiryeva et al-Supplementary information-Sept 10 2025.pdf
- Supplementary video 1.wmv
